# Supplementary material for: Molecular Docking and Comparative Inhibitory Efficacy of Naturally Occurring Compounds on Vegetative Growth and Deoxynivalenol Biosynthesis in Fusarium culmorum
Source: Toxins (Basel). 2021 Oct 26;13(11):759. doi: 10.3390/toxins13110759 (PMC8623340; doi:10.3390/toxins13110759)
Supplement: Supplementary file 1 [file toxins-13-00759-s001.zip]

Archive with 1 entries (1 files):
- toxins-1380679-supplementary.pdf
